# Supplementary material for: Anatabine, Nornicotine, and Anabasine Reduce Weight Gain and Body Fat through Decreases in Food Intake and Increases in Physical Activity
Source: J Clin Med. 2022 Jan 18;11(3):481. doi: 10.3390/jcm11030481 (PMC8837150; doi:10.3390/jcm11030481)
Supplement: Supplementary file 1 [file jcm-11-00481-s001.zip]

Archive with 1 entries (1 files):
- jcm-1502043-supplementary.pdf
